# Supplementary material for: Time-Course Transcriptome Analysis Reveals Distinct Phases and Identifies Two Key Genes during Severe Fever with Thrombocytopenia Syndrome Virus Infection in PMA-Induced THP-1 Cells
Source: Viruses. 2023 Dec 29;16(1):59. doi: 10.3390/v16010059 (PMC10819900; doi:10.3390/v16010059)
Supplement: Supplementary file 1 [file viruses-16-00059-s001.zip]

Archive with 1 entries (1 files):
- viruses-2717180-supplementary.csv
