# Supplementary material for: Time-Course Transcriptome Analysis Reveals Distinct Phases and Identifies Two Key Genes during Severe Fever with Thrombocytopenia Syndrome Virus Infection in PMA-Induced THP-1 Cells
Source: Viruses. 2023 Dec 29;16(1):59. doi: 10.3390/v16010059 (PMC10819900; doi:10.3390/v16010059)
Supplement: Supplementary file 1 [file viruses-16-00059-s001.zip › viruses-2717180-supplementary.csv]

24h	8h	48h	24h|48h	8h|24h	8h|48h	0.5-2h|8h|48h	8h|24h|48h	0.5-2h|8h|24h|48h
DCBLD2	NFAM1	OCSTAMP	LINC02452	ASS1	TNFSF15	GAL	GPR82	PHGDH
PIPOX	ALOX5	KRT17P3	SLC7A5					NLRP12
FAM83G	NMB	LRRK2	RADX
PSAT1	SHC3	NRSN1
PPARG	ALDH2	CD14
KCNQ1	ESR1	FRMD4A
ZBTB18	SCAT8	MRAP2
TBX2	S100A8
ESRP1	ETV3L
PRSS22	FLOT2
F8	TNFSF18
CD86
TRIB3
PDIA6
RETREG1
GDAP1L1
HACD4
HSPH1
